# Supplementary material for: A Randomized, Placebo-Controlled Trial Evaluating Multi-Species Synbiotic Supplementation for Bloating, Gas, and Abdominal Discomfort
Source: Nutrients. 2026 Jan 14;18(2):255. doi: 10.3390/nu18020255 (PMC12845427; doi:10.3390/nu18020255)
Supplement: Supplementary file 1 [file nutrients-18-00255-s001.zip]

Archive with 1 entries (1 files):
- nutrients-3997631-supplementary.pdf
